# Supplementary material for: Curcumin, a Multi-Ion Channel Blocker That Preferentially Blocks Late Na+ Current and Prevents I/R-Induced Arrhythmias
Source: Front Physiol. 2020 Aug 21;11:978. doi: 10.3389/fphys.2020.00978 (PMC7472421; doi:10.3389/fphys.2020.00978)
Supplement: Supplementary file 1 [file Data_Sheet_1.zip]

Archive with 10 entries (9 files):
- 8Figure+1table/
- 8Figure+1table/FIG-1.tif
- 8Figure+1table/Figure-2.tif
- 8Figure+1table/Figure-3.tif
- 8Figure+1table/Figure-4.tif
- 8Figure+1table/Figure-5.tif
- 8Figure+1table/Figure-6.tif
- 8Figure+1table/Figure-7.tif
- 8Figure+1table/Figure-8.tif
- 8Figure+1table/Table1.docx
